# Supplementary material for: Malnutrition and Climate in Niger: Findings from Climate Indices and Crop Yield Simulations
Source: Int J Environ Res Public Health. 2025 Apr 2;22(4):551. doi: 10.3390/ijerph22040551 (PMC12026833; doi:10.3390/ijerph22040551)
Supplement: Supplementary file 1 [file ijerph-22-00551-s001.zip]

Archive with 1 entries (1 files):
- ijerph-3538445-supplementary.xlsx
