# Supplementary material for: Malnutrition and Climate in Niger: Findings from Climate Indices and Crop Yield Simulations
Source: Int J Environ Res Public Health. 2025 Apr 2;22(4):551. doi: 10.3390/ijerph22040551 (PMC12026833; doi:10.3390/ijerph22040551)
Supplement: Supplementary file 1 [file ijerph-22-00551-s001.zip › ijerph-3538445-supplementary.xlsx]

## Sheet: Table S1
Code	License Type	Indicator Name	Short definition	Long definition	Source	Topic	Dataset	Unit of measure	Periodicity	Base Period	Aggregation method	Statistical concept and methodology	Development relevance	Limitations and exceptions	General comments	Other notes	Related source links	Other web links	License URL
SP.POP.TOTL	CC BY-4.0	Population, total		Total population is based on the de facto definition of population, which counts all residents regardless of legal status or citizenship. The values shown are midyear estimates.	(1) United Nations Population Division. World Population Prospects: 2024 Revision; (2) Statistical databases and publications from national statistical offices; (3) Eurostat: Demographic Statistics; (4) United Nations Statistics Division. Population and Vital Statistics Report (various years).	Health: Population: Structure			Annual		Sum	Population estimates are usually based on national population censuses, and estimates of fertility, mortality and migration. Errors and undercounting in census occur even in high-income countries. In developing countries errors may be substantial because of limits in the transport, communications, and other resources required to conduct and analyze a full census. The quality and reliability of of…	Increases in human population, whether as a result of immigration or more births than deaths, can impact natural resources and social infrastructure. This can place pressure on a country's sustainability. A significant growth in population will negatively impact the availability of land for agricultural production, and will aggravate demand for food, energy, water, social services, and infrastruc…	Current population estimates for developing countries that lack (i) reliable recent census data, and (ii) pre- and post-census estimates for countries with census data, are provided by the United Nations Population Division and other agencies. The cohort component method - a standard method for estimating and projecting population - requires fertility, mortality, and net migration data, often col…	Relevance to gender indicator: disaggregating the population composition by gender will help a country in projecting its demand for social services on a gender basis.				https://datacatalog.worldbank.org/public-licenses#cc-by
SP.POP.GROW	CC BY-4.0	Population growth (annual %)	Annual population growth rate. Population is based on the de facto definition of population, which counts all residents regardless of legal status or citizenship.	Annual population growth rate for year t is the exponential rate of growth of midyear population from year t-1 to t, expressed as a percentage . Population is based on the de facto definition of population, which counts all residents regardless of legal status or citizenship.	Derived from total population. Population source: (1) United Nations Population Division. World Population Prospects: 2024 Revision; (2) Statistical databases and publications from national statistical offices; (3) Eurostat: Demographic Statistics; (4) United Nations Statistics Division. Population and Vital Statistics Report (various years).	Health: Population: Dynamics			Annual		Weighted average	Total population growth rates are calculated on the assumption that rate of growth is constant between two points in time. The growth rate is computed using the exponential growth formula: r = ln(pn/p0)/n, where r is the exponential rate of growth, ln() is the natural logarithm, pn is the end period population, p0 is the beginning period population, and n is the number of years in between. Note t…							https://datacatalog.worldbank.org/public-licenses#cc-by
AG.SRF.TOTL.K2	CC BY-4.0	Surface area (sq. km)		Surface area is a country's total area, including areas under inland bodies of water and some coastal waterways.	Food and Agriculture Organization, electronic files and web site.	Environment: Land use			Annual		Sum	Total land area includes inland water bodies such as major rivers and lakes. Variations from year to year may be due to updated or revised data rather than to change in area. Including areas of former states; for example, the areas of the Union of Soviet Socialist Republics (USSR) are counted in Russian Federationand other successor states.	Total surface area is particularly important for understanding an economy's agricultural capacity and the environmental effects of human activity. Innovations in satellite mapping and computer databases have resulted in more precise measurements of land and water areas. Population, surface area, income, and output are basic measures of the size of an economy. They also provide a broad indication …	The data are collected by the Food and Agriculture Organization (FAO) of the United Nations through annual questionnaires. The FAO tries to impose standard definitions and reporting methods, but complete consistency across countries and over time is not possible. The data collected from official national sources through the questionnaire are supplemented with information from official secondary d…		Areas of former states are included in the successor states.			https://datacatalog.worldbank.org/public-licenses#cc-by
EN.POP.DNST	CC BY-4.0	Population density (people per sq. km of land area)		Population density is midyear population divided by land area in square kilometers. Population is based on the de facto definition of population, which counts all residents regardless of legal status or citizenship--except for refugees not permanently settled in the country of asylum, who are generally considered part of the population of their country of origin. Land area is a country's total ar…	Food and Agriculture Organization and World Bank population estimates.	Environment: Density & urbanization			Annual		Weighted average	Population density is midyear population divided by land area in square kilometers. This ratio can be calculated for any territorial unit for any point in time, depending on the source of the population data. Populationestimates are prepared by World Bank staff from variety of sources. They are based on the de facto definition of population and include all residents regardless of legal status or …	Population estimates are usually based on national population censuses. Estimates for the years before and after the census are interpolations or extrapolations based on demographic models. Errors and undercounting occur even in high-income countries; in developing countries errors may be substantial because of limits in the transport, communications, and other resources required conducting and a…	Current population estimates for developing countries that lack recent census data and pre- and post-census estimates for countries with census data are provided by the United Nations Population Division and other agencies. The cohort component method - a standard method for estimating and projecting population - requires fertility, mortality, and net migration data, often collected from sample s…					https://datacatalog.worldbank.org/public-licenses#cc-by
SI.POV.NAHC	CC BY-4.0	Poverty headcount ratio at national poverty lines (% of population)	National poverty headcount ratio is the percentage of the population living below the national poverty line(s).	National poverty headcount ratio is the percentage of the population living below the national poverty line(s). National estimates are based on population-weighted subgroup estimates from household surveys. For economies for which the data are from EU-SILC, the reported year is the income reference year, which is the year before the survey year.	World Bank, Poverty and Inequality Platform. Data are compiled from official government sources or are computed by World Bank staff using national (i.e. country–specific) poverty lines.	Poverty: Poverty rates		%	Annual			Poverty headcount ratio among the population is measured based on national (i.e. country-specific) poverty lines. A country may have a unique national poverty line or separate poverty lines for rural and urban areas, or for different geographic areas to reflect differences in the cost of living or sometimes to reflect differences in diets and consumption baskets. Poverty estimates at national pov…	The poverty rate as defined by national poverty lines reflects the share of the population that fails to meet the standard a country thinks is necessarty to cover basic needs.		This series only includes estimates that to the best of our knowledge are reasonably comparable over time for a country. Due to differences in estimation methodologies and poverty lines, estimates should not be compared across countries.		World Bank, Poverty and Inequality Platform: https://pip.worldbank.org/		https://datacatalog.worldbank.org/public-licenses#cc-by
SI.POV.DDAY	CC BY-4.0	Poverty headcount ratio at $2.15 a day (2017 PPP) (% of population)	Poverty headcount ratio at $2.15 a day is the percentage of the population living on less than $2.15 a day at 2017 international prices.	Poverty headcount ratio at $2.15 a day is the percentage of the population living on less than $2.15 a day at 2017 purchasing power adjusted prices. As a result of revisions in PPP exchange rates, poverty rates for individual countries cannot be compared with poverty rates reported in earlier editions.	World Bank, Poverty and Inequality Platform. Data are based on primary household survey data obtained from government statistical agencies and World Bank country departments. Data for high-income economies are mostly from the Luxembourg Income Study database. For more information and methodology, please see http://pip.worldbank.org.	Poverty: Poverty rates		%	Annual			International comparisons of poverty estimates entail both conceptual and practical problems. Countries have different definitions of poverty, and consistent comparisons across countries can be difficult. Local poverty lines tend to have higher purchasing power in rich countries, where more generous standards are used, than in poor countries. Since World Development Report 1990, the World Bank ha…	The World Bank Group is committed to reducing extreme poverty to 3 percent or less, globally, by 2030. Monitoring poverty is important on the global development agenda as well as on the national development agenda of many countries. The World Bank produced its first global poverty estimates for developing countries for World Development Report 1990: Poverty (World Bank 1990) using household surve…	Despite progress in the last decade, the challenges of measuring poverty remain. The timeliness, frequency, quality, and comparability of household surveys need to increase substantially, particularly in the poorest countries. The availability and quality of poverty monitoring data remains low in small states, countries with fragile situations, and low-income countries and even some middle-income…	The World Bank’s internationally comparable poverty monitoring database now draws on income or detailed consumption data from more than 2000 household surveys across 169 countries. See the Poverty and Inequality Platform (PIP) for details (www.pip.worldbank.org).		World Bank, Poverty and Inequality Platform: https://pip.worldbank.org/		https://datacatalog.worldbank.org/public-licenses#cc-by
NY.GNP.ATLS.CD	CC BY-4.0	GNI, Atlas method (current US$)		GNI (formerly GNP) is the sum of value added by all resident producers plus any product taxes (less subsidies) not included in the valuation of output plus net receipts of primary income (compensation of employees and property income) from abroad. Data are in current U.S. dollars. GNI, calculated in national currency, is usually converted to U.S. dollars at official exchange rates for comparisons…	World Bank national accounts data, and OECD National Accounts data files.	Economic Policy & Debt: National accounts: Atlas GNI & GNI per capita			Annual		Gap-filled total	In calculating GNI and GNI per capita in U.S. dollars for certain operational purposes, the World Bank uses the Atlas conversion factor. The purpose of the Atlas conversion factor is to reduce the impact of exchange rate fluctuations in the cross-country comparison of national incomes. The Atlas conversion factor for any year is the average of a country's exchange rate (or alternative conversion …	Because development encompasses many factors - economic, environmental, cultural, educational, and institutional - no single measure gives a complete picture. However, the total earnings of the residents of an economy, measured by its gross national income (GNI), is a good measure of its capacity to provide for the well-being of its people.						https://datacatalog.worldbank.org/public-licenses#cc-by
NY.GNP.PCAP.CD	CC BY-4.0	GNI per capita, Atlas method (current US$)		GNI per capita (formerly GNP per capita) is the gross national income, converted to U.S. dollars using the World Bank Atlas method, divided by the midyear population. GNI is the sum of value added by all resident producers plus any product taxes (less subsidies) not included in the valuation of output plus net receipts of primary income (compensation of employees and property income) from abroad.…	World Bank national accounts data, and OECD National Accounts data files.	Economic Policy & Debt: National accounts: Atlas GNI & GNI per capita			Annual		Weighted average	The World Bank uses Atlas method GNI per capita in U.S. dollars to classify countries for analytical purposes and to determine borrowing eligibility. For more information, see the metadata for Atlas method GNI in current U.S. dollars (NY.GNP.ATLS.CD) and total population (SP.POP.TOTL).							https://datacatalog.worldbank.org/public-licenses#cc-by
NY.GNP.MKTP.PP.CD	CC BY-4.0	GNI, PPP (current international $)		This indicator provides values for gross national income (GNI. Formerly GNP) expressed in current international dollars converted by purchasing power parity (PPP) conversion factor. Gross national income is the sum of value added by all resident producers plus any product taxes (less subsidies) not included in the valuation of output plus net receipts of primary income (compensation of employees …	International Comparison Program, World Bank | World Development Indicators database, World Bank | Eurostat-OECD PPP Programme.	Economic Policy & Debt: Purchasing power parity			Annual		Gap-filled total	Typically, higher income countries have higher price levels, while lower income countries have lower price levels (Balassa-Samuelson effect). Market exchange rate-based cross-country comparisons of GDP at its expenditure components reflect both differences in economic outputs (volumes) and prices. Given the differences in price levels, the size of higher income countries is inflated, while the si…	Because development encompasses many factors - economic, environmental, cultural, educational, and institutional - no single measure gives a complete picture. However, the total earnings of the residents of an economy, measured by its gross national income (GNI), is a good measure of its capacity to provide for the well-being of its people.						https://datacatalog.worldbank.org/public-licenses#cc-by
NY.GNP.PCAP.PP.CD	CC BY-4.0	GNI per capita, PPP (current international $)		This indicator provides per capita values for gross national income (GNI. Formerly GNP) expressed in current international dollars converted by purchasing power parity (PPP) conversion factor. GNI is the sum of value added by all resident producers plus any product taxes (less subsidies) not included in the valuation of output plus net receipts of primary income (compensation of employees and pro…	International Comparison Program, World Bank | World Development Indicators database, World Bank | Eurostat-OECD PPP Programme.	Economic Policy & Debt: Purchasing power parity			Annual		Weighted average	Typically, higher income countries have higher price levels, while lower income countries have lower price levels (Balassa-Samuelson effect). Market exchange rate-based cross-country comparisons of GDP at its expenditure components reflect both differences in economic outputs (volumes) and prices. Given the differences in price levels, the size of higher income countries is inflated, while the si…							https://datacatalog.worldbank.org/public-licenses#cc-by
SI.DST.FRST.20	CC BY-4.0	Income share held by lowest 20%	Percentage share of income or consumption that accrues to the first (poorest) quintile.	Percentage share of income or consumption is the share that accrues to subgroups of population indicated by deciles or quintiles. Percentage shares by quintile may not sum to 100 because of rounding.	World Bank, Poverty and Inequality Platform. Data are based on primary household survey data obtained from government statistical agencies and World Bank country departments. Data for high-income economies are mostly from the Luxembourg Income Study database. For more information and methodology, please see http://pip.worldbank.org.	Poverty: Income distribution		%	Annual			Inequality in the distribution of income is reflected in the share of income or consumption accruing to a portion of the population ranked by income or consumption levels. The portions ranked lowest by personal income receive the smallest shares of total income. Data on the distribution of income or consumption come from nationally representative household surveys. Where the original data from th…	The World Bank Group's goal of promoting shared prosperity has been defined as fostering income growth of the bottom 40 per cent of the welfare distribution in every country. Income distribution measures are important background indicators for shared prosperity.	Despite progress in the last decade, the challenges of measuring poverty remain. The timeliness, frequency, quality, and comparability of household surveys need to increase substantially, particularly in the poorest countries. The availability and quality of poverty monitoring data remains low in small states, countries with fragile situations, and low-income countries and even some middle-income…	The World Bank’s internationally comparable poverty monitoring database now draws on income or detailed consumption data from more than 2000 household surveys across 169 countries. See the Poverty and Inequality Platform (PIP) for details (www.pip.worldbank.org).		World Bank, Poverty and Inequality Platform: https://pip.worldbank.org/		https://datacatalog.worldbank.org/public-licenses#cc-by
SP.DYN.LE00.IN	CC BY-4.0	Life expectancy at birth, total (years)		Life expectancy at birth indicates the number of years a newborn infant would live if prevailing patterns of mortality at the time of its birth were to stay the same throughout its life.	(1) United Nations Population Division. World Population Prospects: 2022 Revision; or derived from male and female life expectancy at birth from sources such as: (2) Statistical databases and publications from national statistical offices; (3) Eurostat: Demographic Statistics.	Health: Mortality			Annual		Weighted average	Life expectancy at birth used here is the average number of years a newborn is expected to live if mortality patterns at the time of its birth remain constant in the future. It reflects the overall mortality level of a population, and summarizes the mortality pattern that prevails across all age groups in a given year. It is calculated in a period life table which provides a snapshot of a populat…	Mortality rates for different age groups (infants, children, and adults) and overall mortality indicators (life expectancy at birth or survival to a given age) are important indicators of health status in a country. Because data on the incidence and prevalence of diseases are frequently unavailable, mortality rates are often used to identify vulnerable populations. And they are among the indicato…						https://datacatalog.worldbank.org/public-licenses#cc-by
SP.DYN.TFRT.IN	CC BY-4.0	Fertility rate, total (births per woman)		Total fertility rate represents the number of children that would be born to a woman if she were to live to the end of her childbearing years and bear children in accordance with age-specific fertility rates of the specified year.	(1) United Nations Population Division. World Population Prospects: 2022 Revision; (2) Statistical databases and publications from national statistical offices; (3) Eurostat: Demographic Statistics.	Health: Reproductive health			Annual		Weighted average	Total fertility rates are based on data on registered live births from vital registration systems or, in the absence of such systems, from censuses or sample surveys. The estimated rates are generally considered reliable measures of fertility in the recent past. Where no empirical information on age-specific fertility rates is available, a model is used to estimate the share of births to adolesce…	Reproductive health is a state of physical and mental well-being in relation to the reproductive system and its functions and processes. Means of achieving reproductive health include education and services during pregnancy and childbirth, safe and effective contraception, and prevention and treatment of sexually transmitted diseases. Complications of pregnancy and childbirth are the leading caus…		Relevance to gender indicator: it can indicate the status of women within households and a woman’s decision about the number and spacing of children.				https://datacatalog.worldbank.org/public-licenses#cc-by
SP.ADO.TFRT	CC BY-4.0	Adolescent fertility rate (births per 1,000 women ages 15-19)		Adolescent fertility rate is the number of births per 1,000 women ages 15-19.	United Nations Population Division, World Population Prospects.	Health: Reproductive health			Annual		Weighted average	Reproductive health is a state of physical and mental well-being in relation to the reproductive system and its functions and processes. Means of achieving reproductive health include education and services during pregnancy and childbirth, safe and effective contraception, and prevention and treatment of sexually transmitted diseases. Complications of pregnancy and childbirth are the leading caus…			This is the Sustainable Development Goal indicator 3.7.2 [https://unstats.un.org/sdgs/metadata/].				https://datacatalog.worldbank.org/public-licenses#cc-by
SP.DYN.CONU.ZS	CC BY-4.0	Contraceptive prevalence, any method (% of married women ages 15-49)		Contraceptive prevalence, any method is the percentage of married women ages 15-49 who are practicing, or whose sexual partners are practicing, any method of contraception (modern or traditional). Modern methods of contraception include female and male sterilization, oral hormonal pills, the intra-uterine device (IUD), the male condom, injectables, the implant (including Norplant), vaginal barrie…	Household surveys, including Demographic and Health Surveys and Multiple Indicator Cluster Surveys. Largely compiled by United Nations Population Division.	Health: Reproductive health			Annual		Weighted average	Contraceptive prevalence rates are obtained mainly from nationally representative household surveys, including: Demographic and Health Surveys; Multiple Indicator Cluster Surveys; Contraceptive Prevalence Surveys; Gender and Generations Survey; Reproductive Health Surveys; and World Fertility Surveys. Additional information was provided by other international survey programs and national surveys.…	Contraceptive prevalence among women of reproductive age is related to maternal and child health, as well as gender equality and HIV/AIDS. Contraceptives enable women and men to make informed decisions on family planning – whether, when, and how many children they would have. Preventing unwanted pregnancies is essential to reducing maternal deaths, especially in low- and middle- income countries …	While the data availability on contraceptive use has increased, in many countries the contraceptive use data are available only for married women. The time frame used to assess contraceptive prevalence may vary. In many surveys, it is left to the respondent to determine what is meant by “currently using” a method of contraception.		As of December 2021, for better consistency the contraceptive prevalence data only for currently married women or in union are included in this indicator. It means the data for the following categories are excluded from this indicator: ever-married women; all women; sexually active women; which data may have been included in this indicator before December 2021. In response to this, two new contra…			https://datacatalog.worldbank.org/public-licenses#cc-by
SH.STA.BRTC.ZS	CC BY-4.0	Births attended by skilled health staff (% of total)		Births attended by skilled health staff are the percentage of deliveries attended by personnel trained to give the necessary supervision, care, and advice to women during pregnancy, labor, and the postpartum period; to conduct deliveries on their own; and to care for newborns.	UNICEF, State of the World's Children, Childinfo, and Demographic and Health Surveys.	Health: Reproductive health			Annual		Weighted average		Reproductive health is a state of physical and mental well-being in relation to the reproductive system and its functions and processes. Means of achieving reproductive health include education and services during pregnancy and childbirth, safe and effective contraception, and prevention and treatment of sexually transmitted diseases. Complications of pregnancy and childbirth are the leading caus…	For the indicators that are from household surveys, the year refers to the survey year. For more information, consult the original sources.	Assistance by trained professionals during birth reduces the incidence of maternal deaths during childbirth. The share of births attended by skilled health staff is an indicator of a health system’s ability to provide adequate care for pregnant women. This is the Sustainable Development Goal indicator 3.1.2[https://unstats.un.org/sdgs/metadata/].				https://datacatalog.worldbank.org/public-licenses#cc-by
SH.DYN.MORT	CC BY-4.0	Mortality rate, under-5 (per 1,000 live births)		Under-five mortality rate is the probability per 1,000 that a newborn baby will die before reaching age five, if subject to age-specific mortality rates of the specified year.	Estimates developed by the UN Inter-agency Group for Child Mortality Estimation (UNICEF, WHO, World Bank, UN DESA Population Division) at www.childmortality.org.	Health: Mortality			Annual		Weighted average	The main sources of mortality data are vital registration systems and direct or indirect estimates based on sample surveys or censuses. A "complete" vital registration system - covering at least 90 percent of vital events in the population - is the best source of age-specific mortality data. Estimates of neonatal, infant, and child mortality tend to vary by source and method for a given time and …	Mortality rates for different age groups (infants, children, and adults) and overall mortality indicators (life expectancy at birth or survival to a given age) are important indicators of health status in a country. Because data on the incidence and prevalence of diseases are frequently unavailable, mortality rates are often used to identify vulnerable populations. And they are among the indicato…	Complete vital registration systems are fairly uncommon in developing countries. Thus estimates must be obtained from sample surveys or derived by applying indirect estimation techniques to registration, census, or survey data. Survey data are subject to recall error, and surveys estimating infant/child deaths require large samples because households in which a birth has occurred during a given y…	Given that data on the incidence and prevalence of diseases are frequently unavailable, mortality rates are often used to identify vulnerable populations. Moreover, they are among the indicators most frequently used to compare socioeconomic development across countries. Under-five mortality rates are higher for boys than for girls in countries in which parental gender preferences are insignifican…				https://datacatalog.worldbank.org/public-licenses#cc-by
SH.STA.MALN.ZS	CC BY-4.0	Prevalence of underweight, weight for age (% of children under 5)		Prevalence of underweight children is the percentage of children under age 5 whose weight for age is more than two standard deviations below the median for the international reference population ages 0-59 months. The data are based on the WHO's 2006 Child Growth Standards.	UNICEF, WHO, World Bank: Joint child Malnutrition Estimates (JME). Aggregation is based on UNICEF, WHO, and the World Bank harmonized dataset (adjusted, comparable data) and methodology.	Health: Nutrition		%	Annual		Linear mixed-effect model estimates			Survey estimates come with levels of uncertainty due to both sampling error and non-sampling error (e.g., measurement technical error, recording error etc.,). None of the two sources of errors have been fully taken into account for deriving estimates neither at country nor at regional or worldwide levels.	Undernourished children have lower resistance to infection and are more likely to die from common childhood ailments such as diarrheal diseases and respiratory infections. Frequent illness saps the nutritional status of those who survive, locking them into a vicious cycle of recurring sickness and faltering growth (UNICEF). Estimates are from national survey data. Being even mildly underweight in…			Recommendations for data collection, analysis and reporting on anthropometric indicators in children under 5 years old. Geneva: World Health Organization and the United Nations Children’s Fund (UNICEF), 2019. Licence: CC BY-NC-SA 3.0 IGO. https://data.unicef.org/resources/data-collection-analysis-reporting-on-anthropometric-indicators-in-children-under-5/ https://www.who.int/publications/i/item/9…	https://datacatalog.worldbank.org/public-licenses#cc-by
SH.IMM.MEAS	CC BY-4.0	Immunization, measles (% of children ages 12-23 months)		Child immunization, measles, measures the percentage of children ages 12-23 months who received the measles vaccination before 12 months or at any time before the survey. A child is considered adequately immunized against measles after receiving one dose of vaccine.	WHO and UNICEF (http://www.who.int/immunization/monitoring_surveillance/en/).	Health: Disease prevention			Annual		Weighted average	Governments in developing countries usually finance immunization against measles and diphtheria, pertussis (whooping cough), and tetanus (DTP) as part of the basic public health package. The data shown here are based on an assessment of national immunization coverage rates by the WHO and UNICEF. The assessment considered both administrative data from service providers and household survey data on…	Immunization is one of the most cost-effective public health interventions, and ??is an essential component for reducing under-five mortality. Immunization coverage estimates are used to monitor coverage of immunization services and to guide disease eradication and elimination efforts.	In many developing countries a lack of precise information on the size of the cohort of one-year-old children makes immunization coverage difficult to estimate from program statistics.					https://datacatalog.worldbank.org/public-licenses#cc-by
SE.PRM.CMPT.ZS	CC BY-4.0	Primary completion rate, total (% of relevant age group)		Primary completion rate, or gross intake ratio to the last grade of primary education, is the number of new entrants (enrollments minus repeaters) in the last grade of primary education, regardless of age, divided by the population at the entrance age for the last grade of primary education. Data limitations preclude adjusting for students who drop out during the final year of primary education.	UNESCO Institute for Statistics (UIS). UIS.Stat Bulk Data Download Service. Accessed September 30, 2024. https://apiportal.uis.unesco.org/bdds.	Education: Outcomes			Annual		Weighted average	Primary completion rate is calculated by dividing the number of new entrants (enrollment minus repeaters) in the last grade of primary education, regardless of age, by the population at the entrance age for the last grade of primary education and multiplying by 100. Data on education are collected by the UNESCO Institute for Statistics from official responses to its annual education survey. All t…	The World Bank and the UNESCO Institute for Statistics jointly developed the primary completion rate indicator. Increasingly used as a core indicator of an education system's performance, it reflects an education system's coverage and the educational attainment of students.	Data limitations preclude adjusting for students who drop out during the final year of primary education. Thus this rate is a proxy that should be taken as an upper estimate of the actual primary completion rate. There are many reasons why the primary completion rate can exceed 100 percent. The numerator may include late entrants and overage children who have repeated one or more grades of primar…					https://datacatalog.worldbank.org/public-licenses#cc-by
SE.PRM.ENRR	CC BY-4.0	School enrollment, primary (% gross)		Gross enrollment ratio is the ratio of total enrollment, regardless of age, to the population of the age group that officially corresponds to the level of education shown. Primary education provides children with basic reading, writing, and mathematics skills along with an elementary understanding of such subjects as history, geography, natural science, social science, art, and music.	UNESCO Institute for Statistics (UIS). UIS.Stat Bulk Data Download Service. Accessed September 30, 2024. https://apiportal.uis.unesco.org/bdds.	Education: Participation			Annual		Weighted average	Gross enrollment ratio for primary school is calculated by dividing the number of students enrolled in primary education regardless of age by the population of the age group which officially corresponds to primary education, and multiplying by 100. Data on education are collected by the UNESCO Institute for Statistics from official responses to its annual education survey. All the data are mapped…	Gross enrollment ratios indicate the capacity of each level of the education system, but a high ratio may reflect a substantial number of overage children enrolled in each grade because of repetition or late entry rather than a successful education system. The net enrollment rate excludes overage and underage students and more accurately captures the system's coverage and internal efficiency. Dif…	Enrollment indicators are based on annual school surveys, but do not necessarily reflect actual attendance or dropout rates during the year. Also, the length of education differs across countries and can influence enrollment rates, although the International Standard Classification of Education (ISCED) tries to minimize the difference. For example, a shorter duration for primary education tends t…					https://datacatalog.worldbank.org/public-licenses#cc-by
SE.SEC.ENRR	CC BY-4.0	School enrollment, secondary (% gross)		Gross enrollment ratio is the ratio of total enrollment, regardless of age, to the population of the age group that officially corresponds to the level of education shown. Secondary education completes the provision of basic education that began at the primary level, and aims at laying the foundations for lifelong learning and human development, by offering more subject- or skill-oriented instruc…	UNESCO Institute for Statistics (UIS). UIS.Stat Bulk Data Download Service. Accessed September 30, 2024. https://apiportal.uis.unesco.org/bdds.	Education: Participation			Annual		Weighted average	Gross enrollment ratio for secondary school is calculated by dividing the number of students enrolled in secondary education regardless of age by the population of the age group which officially corresponds to secondary education, and multiplying by 100. Data on education are collected by the UNESCO Institute for Statistics from official responses to its annual education survey. All the data are …	Gross enrollment ratios indicate the capacity of each level of the education system, but a high ratio may reflect a substantial number of overage children enrolled in each grade because of repetition or late entry rather than a successful education system. The net enrollment rate excludes overage and underage students and more accurately captures the system's coverage and internal efficiency. Dif…	Enrollment indicators are based on annual school surveys, but do not necessarily reflect actual attendance or dropout rates during the year. Also, the length of education differs across countries and can influence enrollment rates, although the International Standard Classification of Education (ISCED) tries to minimize the difference. For example, a shorter duration for primary education tends t…					https://datacatalog.worldbank.org/public-licenses#cc-by
SE.ENR.PRSC.FM.ZS	CC BY-4.0	School enrollment, primary and secondary (gross), gender parity index (GPI)		Gender parity index for gross enrollment ratio in primary and secondary education is the ratio of girls to boys enrolled at primary and secondary levels in public and private schools.	UNESCO Institute for Statistics (UIS). UIS.Stat Bulk Data Download Service. Accessed October 24, 2022. https://apiportal.uis.unesco.org/bdds.	Education: Participation			Annual		Weighted average	This indicator is calculated by dividing female gross enrollment ratio in primary and secondary education by male gross enrollment ratio in primary and secondary education. Data on education are collected by the UNESCO Institute for Statistics from official responses to its annual education survey. All the data are mapped to the International Standard Classification of Education (ISCED) to ensure…	The Gender Parity Index (GPI) indicates parity between girls and boys. A GPI of less than 1 suggests girls are more disadvantaged than boys in learning opportunities and a GPI of greater than 1 suggests the other way around. Eliminating gender disparities in education would help increase the status and capabilities of women.						https://datacatalog.worldbank.org/public-licenses#cc-by
SH.DYN.AIDS.ZS	CC BY-4.0	Prevalence of HIV, total (% of population ages 15-49)		Prevalence of HIV refers to the percentage of people ages 15-49 who are infected with HIV.	UNAIDS estimates.	Health: Risk factors			Annual		Weighted average	HIV prevalence rates reflect the rate of HIV infection in each country's population. Low national prevalence rates can be misleading, however. They often disguise epidemics that are initially concentrated in certain localities or population groups and threaten to spill over into the wider population. In many developing countries most new infections occur in young adults, with young women especial…		The limited availability of data on health status is a major constraint in assessing the health situation in developing countries. Surveillance data are lacking for many major public health concerns. Estimates of prevalence and incidence are available for some diseases but are often unreliable and incomplete. National health authorities differ widely in capacity and willingness to collect or repo…					https://datacatalog.worldbank.org/public-licenses#cc-by
AG.LND.FRST.K2	CC BY-4.0	Forest area (sq. km)		Forest area is land under natural or planted stands of trees of at least 5 meters in situ, whether productive or not, and excludes tree stands in agricultural production systems (for example, in fruit plantations and agroforestry systems) and trees in urban parks and gardens.	Food and Agriculture Organization, electronic files and web site.	Environment: Land use			Annual		Sum	Forest is determined both by the presence of trees and the absence of other predominant land uses. The trees should reach a minimum height of 5 meters in situ. Areas under reforestation that have not yet reached but are expected to reach a canopy cover of 10 percent and a tree height of 5 meters are included, as are temporarily unstocked areas, resulting from human intervention or natural causes,…	As threats to biodiversity mount, the international community is increasingly focusing on conserving diversity. Deforestation is a major cause of loss of biodiversity, and habitat conservation is vital for stemming this loss. Conservation efforts have focused on protecting areas of high biodiversity. On a global average, more than one-third of all forest is primary forest, i.e. forest of native s…	The Food and Agricultural Organization (FAO) has been collecting and analyzing data on forest area since 1946. This is done at intervals of 5-10 years as part of the Global Forest Resources Assessment (FRA). FAO reports data for 229 countries and territories; for the remaining 56 small island states and territories where no information is provided, a report is prepared by FAO using existing infor…		The world and regional aggregate series do not include data from countries that no longer exist.			https://datacatalog.worldbank.org/public-licenses#cc-by
ER.PTD.TOTL.ZS	Use and distribution of these data are subject to Protected Planet terms and conditions.	Terrestrial and marine protected areas (% of total territorial area)		Terrestrial protected areas are totally or partially protected areas of at least 1,000 hectares that are designated by national authorities as scientific reserves with limited public access, national parks, natural monuments, nature reserves or wildlife sanctuaries, protected landscapes, and areas managed mainly for sustainable use. Marine protected areas are areas of intertidal or subtidal terra…	World Database on Protected Areas (WDPA) where the compilation and management is carried out by United Nations Environment World Conservation Monitoring Centre (UNEP-WCMC) in collaboration with governments, non-governmental organizations, academia and industry. The data is available online through the Protected Planet website (https://www.protectedplanet.net/).	Environment: Biodiversity & protected areas		Percentage	Annual		Weighted average	This indicator is calculated using all the nationally designated protected areas recorded in the World Database on Protected Areas (WDPA) whose location and extent is known. The WDPA database is stored within a Geographic Information System (GIS) that stores information about protected areas such as their name, type and date of designation, documented area, geographic location (point) and/or boun…	The International Union for Conservation of Nature (IUCN) defines a protected area as "a clearly defined geographical space, recognized, dedicated and managed, through legal or other effective means, to achieve the long-term conservation of nature with associated ecosystem services and cultural values." Terrestrial protected areas are totally or partially protected areas of at least 1,000 hectare…	The data source for this indicator is the World Database on Protected Areas (WDPA), the most comprehensive global dataset on marine and terrestrial protected areas available. The extent to which the land areas, including inland waters, and territorial waters of a country/territory are protected is useful for planning purpose to protect biodiversity. However, it is neither an indication of how wel…	Restricted use: Please contact the Protected Planet for third-party use of these data.				https://www.protectedplanet.net/c/terms-and-conditions
ER.H2O.FWTL.ZS	CC BY-4.0	Annual freshwater withdrawals, total (% of internal resources)		Annual freshwater withdrawals refer to total water withdrawals, not counting evaporation losses from storage basins. Withdrawals also include water from desalination plants in countries where they are a significant source. Withdrawals can exceed 100 percent of total renewable resources where extraction from nonrenewable aquifers or desalination plants is considerable or where there is significant…	Food and Agriculture Organization, AQUASTAT data.	Environment: Freshwater			Annual		Weighted average	Annual freshwater withdrawals are total water withdrawals, not counting evaporation losses from storage basins. Withdrawals also include water from desalination plants in countries where they are a significant source. Withdrawals can exceed 100 percent of total renewable resources where extraction from nonrenewable aquifers or desalination plants is considerable or where water reuse is significan…	While some countries have an abundant supply of fresh water, others do not have as much. UN estimates that many areas of the world are already experiencing stress on water availability. Due to the accelerated pace of population growth and an increase in the amount of water a single person uses, it is expected that this situation will continue to get worse. The ability of developing countries to m…	A common perception is that most of the available freshwater resources are visible (on the surfaces of lakes, reservoirs and rivers). However, this visible water represents only a tiny fraction of global freshwater resources, as most of it is stored in aquifers, with the largest stocks stored in solid form in the Antarctic and in Greenland's ice cap. The data on freshwater resources are based on …					https://datacatalog.worldbank.org/public-licenses#cc-by
SP.URB.GROW	CC BY-4.0	Urban population growth (annual %)		Urban population refers to people living in urban areas as defined by national statistical offices. It is calculated using World Bank population estimates and urban ratios from the United Nations World Urbanization Prospects.	World Bank staff estimates based on the United Nations Population Division's World Urbanization Prospects: 2018 Revision.	Environment: Density & urbanization			Annual		Weighted average	Urban population refers to people living in urban areas as defined by national statistical offices. The indicator is calculated using World Bank population estimates and urban ratios from the United Nations World Urbanization Prospects. To estimate urban populations, UN ratios of urban to total population were applied to the World Bank's estimates of total population. Countries differ in the way …	Explosive growth of cities globally signifies the demographic transition from rural to urban, and is associated with shifts from an agriculture-based economy to mass industry, technology, and service. In principle, cities offer a more favorable setting for the resolution of social and environmental problems than rural areas. Cities generate jobs and income, and deliver education, health care and …	There is no consistent and universally accepted standard for distinguishing urban from rural areas, in part because of the wide variety of situations across countries. Most countries use an urban classification related to the size or characteristics of settlements. Some define urban areas based on the presence of certain infrastructure and services. And other countries designate urban areas based…					https://datacatalog.worldbank.org/public-licenses#cc-by
EG.USE.PCAP.KG.OE	Use and distribution of these data are subject to IEA terms and conditions.	Energy use (kg of oil equivalent per capita)		Energy use refers to use of primary energy before transformation to other end-use fuels, which is equal to indigenous production plus imports and stock changes, minus exports and fuels supplied to ships and aircraft engaged in international transport.	IEA Statistics © OECD/IEA 2014 (https://www.iea.org/data-and-statistics), subject to https://www.iea.org/terms/	Environment: Energy production & use			Annual		Weighted average	Total energy use refers to the use of primary energy before transformation to other end-use fuels (such as electricity and refined petroleum products). It includes energy from combustible renewables and waste - solid biomass and animal products, gas and liquid from biomass, and industrial and municipal waste. Biomass is any plant matter used directly as fuel or converted into fuel, heat, or elect…	In developing economies growth in energy use is closely related to growth in the modern sectors - industry, motorized transport, and urban areas - but energy use also reflects climatic, geographic, and economic factors (such as the relative price of energy). Energy use has been growing rapidly in low- and middle-income economies, but high-income economies still use almost five times as much energ…	The IEA makes these estimates in consultation with national statistical offices, oil companies, electric utilities, and national energy experts. The IEA occasionally revises its time series to reflect political changes, and energy statistics undergo continual changes in coverage or methodology as more detailed energy accounts become available. Breaks in series are therefore unavoidable.	Restricted use: Please contact the International Energy Agency for third-party use of these data.				https://www.iea.org/terms
EG.USE.ELEC.KH.PC	Use and distribution of these data are subject to IEA terms and conditions.	Electric power consumption (kWh per capita)		Electric power consumption measures the production of power plants and combined heat and power plants less transmission, distribution, and transformation losses and own use by heat and power plants.	IEA Statistics © OECD/IEA 2014 (https://www.iea.org/data-and-statistics), subject to https://www.iea.org/terms/	Environment: Energy production & use			Annual		Weighted average	Electric power consumption per capita (kWh ) is the production of power plants and combined heat and power plants less transmission, distribution, and transformation losses and own use by heat and power plants, divided by midyear population. Energy data are compiled by the International Energy Agency (IEA). IEA data for economies that are not members of the Organisation for Economic Co-operation …	An economy's production and consumption of electricity are basic indicators of its size and level of development. Although a few countries export electric power, most production is for domestic consumption. Expanding the supply of electricity to meet the growing demand of increasingly urbanized and industrialized economies without incurring unacceptable social, economic, and environmental costs i…	Data on electric power production and consumption are collected from national energy agencies by the International Energy Agency (IEA) and adjusted by the IEA to meet international definitions. Data are reported as net consumption as opposed to gross consumption. Net consumption excludes the energy consumed by the generating units. For all countries except the United States, total electric power …	Restricted use: Please contact the International Energy Agency for third-party use of these data.				https://www.iea.org/terms
NY.GDP.MKTP.CD	CC BY-4.0	GDP (current US$)		GDP at purchaser's prices is the sum of gross value added by all resident producers in the economy plus any product taxes and minus any subsidies not included in the value of the products. It is calculated without making deductions for depreciation of fabricated assets or for depletion and degradation of natural resources. Data are in current U.S. dollars. Dollar figures for GDP are converted fro…	World Bank national accounts data, and OECD National Accounts data files.	Economic Policy & Debt: National accounts: US$ at current prices: Aggregate indicators			Annual		Gap-filled total	Gross domestic product (GDP) represents the sum of value added by all its producers. Value added is the value of the gross output of producers less the value of intermediate goods and services consumed in production, before accounting for consumption of fixed capital in production. The United Nations System of National Accounts calls for value added to be valued at either basic prices (excluding …		Gross domestic product (GDP), though widely tracked, may not always be the most relevant summary of aggregated economic performance for all economies, especially when production occurs at the expense of consuming capital stock. While GDP estimates based on the production approach are generally more reliable than estimates compiled from the income or expenditure side, different countries use diffe…					https://datacatalog.worldbank.org/public-licenses#cc-by
NY.GDP.MKTP.KD.ZG	CC BY-4.0	GDP growth (annual %)		Annual percentage growth rate of GDP at market prices based on constant local currency. Aggregates are based on constant 2015 prices, expressed in U.S. dollars. GDP is the sum of gross value added by all resident producers in the economy plus any product taxes and minus any subsidies not included in the value of the products. It is calculated without making deductions for depreciation of fabricat…	World Bank national accounts data, and OECD National Accounts data files.	Economic Policy & Debt: National accounts: Growth rates			Annual		Weighted average	Gross domestic product (GDP) represents the sum of value added by all its producers. Value added is the value of the gross output of producers less the value of intermediate goods and services consumed in production, before accounting for consumption of fixed capital in production. The United Nations System of National Accounts calls for value added to be valued at either basic prices (excluding …	An economy's growth is measured by the change in the volume of its output or in the real incomes of its residents. The 2008 United Nations System of National Accounts (2008 SNA) offers three plausible indicators for calculating growth: the volume of gross domestic product (GDP), real gross domestic income, and real gross national income. The volume of GDP is the sum of value added, measured at co…	Each industry's contribution to growth in the economy's output is measured by growth in the industry's value added. In principle, value added in constant prices can be estimated by measuring the quantity of goods and services produced in a period, valuing them at an agreed set of base year prices, and subtracting the cost of intermediate inputs, also in constant prices. This double-deflation meth…					https://datacatalog.worldbank.org/public-licenses#cc-by
NY.GDP.DEFL.KD.ZG	CC BY-4.0	Inflation, GDP deflator (annual %)		Inflation as measured by the annual growth rate of the GDP implicit deflator shows the rate of price change in the economy as a whole. The GDP implicit deflator is the ratio of GDP in current local currency to GDP in constant local currency.	World Bank national accounts data, and OECD National Accounts data files.	Financial Sector: Exchange rates & prices			Annual		Median								https://datacatalog.worldbank.org/public-licenses#cc-by
NV.AGR.TOTL.ZS	CC BY-4.0	Agriculture, forestry, and fishing, value added (% of GDP)		Agriculture, forestry, and fishing corresponds to ISIC divisions 1-3 and includes forestry, hunting, and fishing, as well as cultivation of crops and livestock production. Value added is the net output of a sector after adding up all outputs and subtracting intermediate inputs. It is calculated without making deductions for depreciation of fabricated assets or depletion and degradation of natural…	World Bank national accounts data, and OECD National Accounts data files.	Economic Policy & Debt: National accounts: Shares of GDP & other			Annual		Weighted average	Gross domestic product (GDP) represents the sum of value added by all its producers. Value added is the value of the gross output of producers less the value of intermediate goods and services consumed in production, before accounting for consumption of fixed capital in production. The United Nations System of National Accounts calls for value added to be valued at either basic prices (excluding …		Among the difficulties faced by compilers of national accounts is the extent of unreported economic activity in the informal or secondary economy. In developing countries a large share of agricultural output is either not exchanged (because it is consumed within the household) or not exchanged for money. Agricultural production often must be estimated indirectly, using a combination of methods in…	Note: Data for OECD countries are based on ISIC, revision 4.				https://datacatalog.worldbank.org/public-licenses#cc-by
NV.IND.TOTL.ZS	CC BY-4.0	Industry (including construction), value added (% of GDP)		Industry (including construction) corresponds to ISIC divisions 05-43 and includes manufacturing (ISIC divisions 10-33). It comprises value added in mining, manufacturing (also reported as a separate subgroup), construction, electricity, water, and gas. Value added is the net output of a sector after adding up all outputs and subtracting intermediate inputs. It is calculated without making deduct…	World Bank national accounts data, and OECD National Accounts data files.	Economic Policy & Debt: National accounts: Shares of GDP & other			Annual		Weighted average	Gross domestic product (GDP) represents the sum of value added by all its producers. Value added is the value of the gross output of producers less the value of intermediate goods and services consumed in production, before accounting for consumption of fixed capital in production. The United Nations System of National Accounts calls for value added to be valued at either basic prices (excluding …		Ideally, industrial output should be measured through regular censuses and surveys of firms. But in most developing countries such surveys are infrequent, so earlier survey results must be extrapolated using an appropriate indicator. The choice of sampling unit, which may be the enterprise (where responses may be based on financial records) or the establishment (where production units may be reco…	Note: Data for OECD countries are based on ISIC, revision 4.				https://datacatalog.worldbank.org/public-licenses#cc-by
NE.EXP.GNFS.ZS	CC BY-4.0	Exports of goods and services (% of GDP)		Exports of goods and services represent the value of all goods and other market services provided to the rest of the world. They include the value of merchandise, freight, insurance, transport, travel, royalties, license fees, and other services, such as communication, construction, financial, information, business, personal, and government services. They exclude compensation of employees and inv…	World Bank national accounts data, and OECD National Accounts data files.	Economic Policy & Debt: National accounts: Shares of GDP & other			Annual		Weighted average	Gross domestic product (GDP) from the expenditure side is made up of household final consumption expenditure, general government final consumption expenditure, gross capital formation (private and public investment in fixed assets, changes in inventories, and net acquisitions of valuables), and net exports (exports minus imports) of goods and services. Such expenditures are recorded in purchaser …		Because policymakers have tended to focus on fostering the growth of output, and because data on production are easier to collect than data on spending, many countries generate their primary estimate of GDP using the production approach. Moreover, many countries do not estimate all the components of national expenditures but instead derive some of the main aggregates indirectly using GDP (based o…					https://datacatalog.worldbank.org/public-licenses#cc-by
NE.IMP.GNFS.ZS	CC BY-4.0	Imports of goods and services (% of GDP)		Imports of goods and services represent the value of all goods and other market services received from the rest of the world. They include the value of merchandise, freight, insurance, transport, travel, royalties, license fees, and other services, such as communication, construction, financial, information, business, personal, and government services. They exclude compensation of employees and i…	World Bank national accounts data, and OECD National Accounts data files.	Economic Policy & Debt: National accounts: Shares of GDP & other			Annual		Weighted average	Gross domestic product (GDP) from the expenditure side is made up of household final consumption expenditure, general government final consumption expenditure, gross capital formation (private and public investment in fixed assets, changes in inventories, and net acquisitions of valuables), and net exports (exports minus imports) of goods and services. Such expenditures are recorded in purchaser …		Because policymakers have tended to focus on fostering the growth of output, and because data on production are easier to collect than data on spending, many countries generate their primary estimate of GDP using the production approach. Moreover, many countries do not estimate all the components of national expenditures but instead derive some of the main aggregates indirectly using GDP (based o…					https://datacatalog.worldbank.org/public-licenses#cc-by
NE.GDI.TOTL.ZS	CC BY-4.0	Gross capital formation (% of GDP)		Gross capital formation (formerly gross domestic investment) consists of outlays on additions to the fixed assets of the economy plus net changes in the level of inventories. Fixed assets include land improvements (fences, ditches, drains, and so on); plant, machinery, and equipment purchases; and the construction of roads, railways, and the like, including schools, offices, hospitals, private re…	World Bank national accounts data, and OECD National Accounts data files.	Economic Policy & Debt: National accounts: Shares of GDP & other			Annual		Weighted average	Gross domestic product (GDP) from the expenditure side is made up of household final consumption expenditure, general government final consumption expenditure, gross capital formation (private and public investment in fixed assets, changes in inventories, and net acquisitions of valuables), and net exports (exports minus imports) of goods and services. Such expenditures are recorded in purchaser …		Because policymakers have tended to focus on fostering the growth of output, and because data on production are easier to collect than data on spending, many countries generate their primary estimate of GDP using the production approach. Moreover, many countries do not estimate all the components of national expenditures but instead derive some of the main aggregates indirectly using GDP (based o…					https://datacatalog.worldbank.org/public-licenses#cc-by
GC.REV.XGRT.GD.ZS	CC BY-4.0	Revenue, excluding grants (% of GDP)		Revenue is cash receipts from taxes, social contributions, and other revenues such as fines, fees, rent, and income from property or sales. Grants are also considered as revenue but are excluded here.	International Monetary Fund, Government Finance Statistics Yearbook and data files, and World Bank and OECD GDP estimates.	Public Sector: Government finance: Revenue			Annual		Weighted average	The IMF's Government Finance Statistics Manual 2014, harmonized with the 2008 SNA, recommends an accrual accounting method, focusing on all economic events affecting assets, liabilities, revenues, and expenses, not just those represented by cash transactions. It accounts for all changes in stocks, so stock data at the end of an accounting period equal stock data at the beginning of the period plu…		For most countries central government finance data have been consolidated into one account, but for others only budgetary central government accounts are available. Countries reporting budgetary data are noted in the country metadata. Because budgetary accounts may not include all central government units (such as social security funds), they usually provide an incomplete picture. In federal stat…					https://datacatalog.worldbank.org/public-licenses#cc-by
IC.REG.DURS	CC BY-4.0	Time required to start a business (days)		Time required to start a business is the number of calendar days needed to complete the procedures to legally operate a business. If a procedure can be speeded up at additional cost, the fastest procedure, independent of cost, is chosen.	World Bank, Doing Business project (http://www.doingbusiness.org/). NOTE: Doing Business has been discontinued as of 9/16/2021. For more information: https://bit.ly/3CLCbme	Private Sector & Trade: Business environment			Annual		Unweighted average	Data are collected by the World Bank with a standardized survey that uses a simple business case to ensure comparability across economies and over time - with assumptions about the legal form of the business, its size, its location, and nature of its operation. Surveys are administered through more than 9,000 local experts, including lawyers, business consultants, accountants, freight forwarders,…	The economic health of a country is measured not only in macroeconomic terms but also by other factors that shape daily economic activity such as laws, regulations, and institutional arrangements. The data measure business regulation, gauge regulatory outcomes, and measure the extent of legal protection of property, the flexibility of employment regulation, and the tax burden on businesses. The f…	The Doing Business methodology has limitations that should be considered when interpreting the data. First, the data collected refer to businesses in the economy's largest city and may not represent regulations in other locations of the economy. To address this limitation, subnational indicators are being collected for selected economies. These subnational studies point to significant differences…	Data are presented for the survey year instead of publication year.				https://datacatalog.worldbank.org/public-licenses#cc-by
FS.AST.DOMS.GD.ZS	CC BY-4.0	Domestic credit provided by financial sector (% of GDP)		Domestic credit provided by the financial sector includes all credit to various sectors on a gross basis, with the exception of credit to the central government, which is net. The financial sector includes monetary authorities and deposit money banks, as well as other financial corporations where data are available (including corporations that do not accept transferable deposits but do incur such…	International Monetary Fund, International Financial Statistics and data files, and World Bank and OECD GDP estimates.	Financial Sector: Assets			Annual		Weighted average	Domestic credit provided by the financial sector as a share of GDP measures banking sector depth and financial sector development in terms of size. The data on domestic credit provided by the financial sector are taken from the financial corporations survey (line 52) of the International Monetary Fund's (IMF) International Financial Statistics or, when unavailable, from its depository corporation…	Both banking and financial systems enhance growth, the main factor in poverty reduction. At low levels of economic development commercial banks tend to dominate the financial system, while at higher levels domestic stock markets tend to become more active and efficient. The size and mobility of international capital flows make it increasingly important to monitor the strength of financial systems…	In a few countries governments may hold international reserves as deposits in the banking system rather than in the central bank. Since claims on the central government are a net item (claims on the central government minus central government deposits), the figure may be negative, resulting in a negative figure for domestic credit provided by the banking sector.					https://datacatalog.worldbank.org/public-licenses#cc-by
GC.TAX.TOTL.GD.ZS	CC BY-4.0	Tax revenue (% of GDP)		Tax revenue refers to compulsory transfers to the central government for public purposes. Certain compulsory transfers such as fines, penalties, and most social security contributions are excluded. Refunds and corrections of erroneously collected tax revenue are treated as negative revenue.	International Monetary Fund, Government Finance Statistics Yearbook and data files, and World Bank and OECD GDP estimates.	Public Sector: Government finance: Revenue			Annual		Weighted average	The IMF's Government Finance Statistics Manual 2014, harmonized with the 2008 SNA, recommends an accrual accounting method, focusing on all economic events affecting assets, liabilities, revenues, and expenses, not just those represented by cash transactions. It accounts for all changes in stocks, so stock data at the end of an accounting period equal stock data at the beginning of the period plu…		For most countries central government finance data have been consolidated into one account, but for others only budgetary central government accounts are available. Countries reporting budgetary data are noted in the country metadata. Because budgetary accounts may not include all central government units (such as social security funds), they usually provide an incomplete picture. In federal stat…					https://datacatalog.worldbank.org/public-licenses#cc-by
MS.MIL.XPND.GD.ZS	Use and distribution of these data are subject to Stockholm International Peace Research Institute (SIPRI) terms and conditions.	Military expenditure (% of GDP)		Military expenditures data from SIPRI are derived from the NATO definition, which includes all current and capital expenditures on the armed forces, including peacekeeping forces; defense ministries and other government agencies engaged in defense projects; paramilitary forces, if these are judged to be trained and equipped for military operations; and military space activities. Such expenditures…	Stockholm International Peace Research Institute (SIPRI), Yearbook: Armaments, Disarmament and International Security.	Public Sector: Defense & arms trade			Annual		Weighted average	SIPRI military expenditure data includes military and civil personnel, including retirement pensions and social services for military personnel; operation and maintenance; procurement; military research and development; and military aid (in the military expenditures of the donor country). Excluded are civil defense and current expenditures for previous military activities, such as for veterans' b…	Although national defense is an important function of government and security from external threats that contributes to economic development, high military expenditures for defense or civil conflicts burden the economy and may impede growth. Data on military expenditures as a share of gross domestic product (GDP) are a rough indicator of the portion of national resources used for military activit…	Data on military expenditures are not compiled using standard definitions and are often incomplete and unreliable due to countries' reluctance to disclose military information. Even in countries where the parliament vigilantly reviews budgets and spending, military expenditures and arms transfers rarely receive close scrutiny or full, public disclosure (see Ball 1984 and Happe and Wakeman-Linn 19…	Data for some countries are based on partial or uncertain data or rough estimates.				https://www.sipri.org/about/terms-and-conditions
IT.CEL.SETS.P2	CC BY-4.0	Mobile cellular subscriptions (per 100 people)		Mobile cellular telephone subscriptions are subscriptions to a public mobile telephone service that provide access to the PSTN using cellular technology. The indicator includes (and is split into) the number of postpaid subscriptions, and the number of active prepaid accounts (i.e. that have been used during the last three months). The indicator applies to all mobile cellular subscriptions that o…	International Telecommunication Union (ITU) World Telecommunication/ICT Indicators Database	Infrastructure: Communications			Annual		Weighted average	Refers to the subscriptions to a public mobile telephone service and provides access to Public Switched Telephone Network (PSTN) using cellular technology, including number of pre-paid SIM cards active during the past three months. This includes both analogue and digital cellular systems (IMT-2000 (Third Generation, 3G) and 4G subscriptions, but excludes mobile broadband subscriptions via data ca…	The quality of an economy's infrastructure, including power and communications, is an important element in investment decisions for both domestic and foreign investors. Government effort alone is not enough to meet the need for investments in modern infrastructure; public-private partnerships, especially those involving local providers and financiers, are critical for lowering costs and deliverin…	Operators have traditionally been the main source of telecommunications data, so information on subscriptions has been widely available for most countries. This gives a general idea of access, but a more precise measure is the penetration rate - the share of households with access to telecommunications. During the past few years more information on information and communication technology use has…	Please cite the International Telecommunication Union for third-party use of these data.				https://datacatalog.worldbank.org/public-licenses#cc-by
TX.VAL.TECH.MF.ZS	CC BY-4.0	High-technology exports (% of manufactured exports)		High-technology exports are products with high R&D intensity, such as in aerospace, computers, pharmaceuticals, scientific instruments, and electrical machinery.	United Nations, Comtrade database through the WITS platform.	Infrastructure: Technology			Annual		Weighted average	The method for determining high-technology exports was developed by the Organisation for Economic Co-operation and Development in collaboration with Eurostat. It takes a "product approach" (rather than a "sectoral approach") based on R&D intensity (expenditure divided by total sales) for groups of products from Germany, Italy, Japan, the Netherlands, Sweden, and the United States. The original hi…	The OECD has developed a four-way classification of exports: high, medium-high, medium-low and low-technology. The classification is based on the importance of expenditures on research and development relative to the gross output and value added of different types of industries that produce goods for export. Examples of high-technology industries are aircraft, computers, and pharmaceuticals; medi…	Because industrial sectors specializing in a few high-technology products may also produce low-technology products, the product approach is more appropriate for international trade. The method takes only R&D intensity into account, but other characteristics of high technology are also important, such as knowhow, scientific personnel, and technology embodied in patents. Considering these character…					https://datacatalog.worldbank.org/public-licenses#cc-by
TG.VAL.TOTL.GD.ZS	CC BY-4.0	Merchandise trade (% of GDP)		Merchandise trade as a share of GDP is the sum of merchandise exports and imports divided by the value of GDP, all in current U.S. dollars.	World Trade Organization, and World Bank GDP estimates.	Private Sector & Trade: Total merchandise trade			Annual		Weighted average								https://datacatalog.worldbank.org/public-licenses#cc-by
TT.PRI.MRCH.XD.WD	CC BY-4.0	Net barter terms of trade index (2015 = 100)	Net barter terms of trade index is calculated as the percentage ratio of the export unit value indexes to the import unit value indexes, measured relative to the base year 2015.	Net barter terms of trade index is calculated as the percentage ratio of the export unit value indexes to the import unit value indexes, measured relative to the base year 2015.	United Nations Conference on Trade and Development	Trade			Annual	2015									https://datacatalog.worldbank.org/public-licenses#cc-by
DT.DOD.DECT.CD	CC BY-4.0	External debt stocks, total (DOD, current US$)	Total external debt is debt owed to nonresidents repayable in currency, goods, or services. It is the sum of public, publicly guaranteed, and private nonguaranteed long-term debt, short-term debt, and use of IMF credit. Data are in current U.S. dollars.	Total external debt is debt owed to nonresidents repayable in currency, goods, or services. Total external debt is the sum of public, publicly guaranteed, and private nonguaranteed long-term debt, use of IMF credit, and short-term debt. Short-term debt includes all debt having an original maturity of one year or less and interest in arrears on long-term debt. Data are in current U.S. dollars.	World Bank, International Debt Statistics.	Economic Policy & Debt: External debt: Debt outstanding	International Debt Statistics		Annual		Sum	Data on external debt are gathered through the World Bank's Debtor Reporting System (DRS). Long term debt data are compiled using the countries report on public and publicly guaranteed borrowing on a loan-by-loan basis and private non guaranteed borrowing on an aggregate basis. These data are supplemented by information from major multilateral banks and official lending agencies in major creditor…	External indebtedness affects a country's creditworthiness and investor perceptions. Nonreporting countries might have outstanding debt with the World Bank, other international financial institutions, or private creditors. Total debt service is contrasted with countries' ability to obtain foreign exchange through exports of goods, services, primary income, and workers' remittances. Debt ratios ar…						https://datacatalog.worldbank.org/public-licenses#cc-by
DT.TDS.DECT.EX.ZS	CC BY-4.0	Total debt service (% of exports of goods, services and primary income)	Total debt service to exports of goods, services and primary income. Total debt service is the sum of principal repayments and interest actually paid in currency, goods, or services on long-term debt, interest paid on short-term debt, and repayments (repurchases and charges) to the IMF.	Total debt service to exports of goods, services and primary income. Total debt service is the sum of principal repayments and interest actually paid in currency, goods, or services on long-term debt, interest paid on short-term debt, and repayments (repurchases and charges) to the IMF.	World Bank, International Debt Statistics.	Economic Policy & Debt: External debt: Debt ratios & other items	International Debt Statistics		Annual		Weighted average	Data on external debt are gathered through the World Bank's Debtor Reporting System (DRS). Long term debt data are compiled using the countries report on public and publicly guaranteed borrowing on a loan-by-loan basis and private non guaranteed borrowing on an aggregate basis. These data are supplemented by information from major multilateral banks and official lending agencies in major creditor…	External debt is that part of the total debt in a country that is owed to creditors outside the country. The debtors can be the government, corporations or private households. The debt includes money owed to private commercial banks, other governments, or international financial institutions. External indebtedness affects a country's creditworthiness and investor perceptions. Nonreporting countri…		The denominator for this indicator in previous versions of Global Development Finance included workers' remittances. Workers' remittances are no longer included.				https://datacatalog.worldbank.org/public-licenses#cc-by
SM.POP.NETM	CC BY-4.0	Net migration	Net migration is the number of immigrants minus the number of emigrants, including citizens and noncitizens.	Net migration is the net total of migrants during the period, that is, the number of immigrants minus the number of emigrants, including both citizens and noncitizens.	United Nations Population Division. World Population Prospects: 2024 Revision.	Social Protection & Labor: Migration			Annual		Sum	The United Nations Population Division provides data on net migration and migrant stock. Because data on migrant stock is difficult for countries to collect, the United Nations Population Division takes into account the past migration history of a country or area, the migration policy of a country, and the influx of refugees in recent periods when deriving estimates of net migration. The data to …	Movement of people, most often through migration, is a significant part of global integration. Migrants contribute to the economies of both their host country and their country of origin. Yet reliable statistics on migration are difficult to collect and are often incomplete, making international comparisons a challenge. Global migration patterns have become increasingly complex in modern times, i…	International migration is the component of population change most difficult to measure and estimate reliably. Thus, the quality and quantity of the data used in the estimation and projection of net migration varies considerably by country. Furthermore, the movement of people across international boundaries, which is very often a response to changing socio-economic, political and environmental fo…					https://datacatalog.worldbank.org/public-licenses#cc-by
BX.TRF.PWKR.CD.DT	CC BY-4.0	Personal remittances, received (current US$)		Personal remittances comprise personal transfers and compensation of employees. Personal transfers consist of all current transfers in cash or in kind made or received by resident households to or from nonresident households. Personal transfers thus include all current transfers between resident and nonresident individuals. Compensation of employees refers to the income of border, seasonal, and o…	World Bank staff estimates based on IMF balance of payments data.	Economic Policy & Debt: Balance of payments: Current account: Transfers			Annual		Sum	The two main components of personal remittances, "personal transfers" and "compensation of employees", are items in the balance of payments (BPM6) framework. Both of these standard components are recorded in the current account. "Personal transfers", a new item in the Balance of Payments (BPM6) represents a broader definition of worker remittances. Personal transfers include all current transfers…	Movement of people, most often through migration, is a significant part of global integration. Migrants contribute to the economies of both their host country and their country of origin. Yet reliable statistics on migration are difficult to collect and are often incomplete, making international comparisons a challenge. In most developed countries, refugees are admitted for resettlement and are r…	Remittance transactions have grown in importance over the past decade. In a number of developing economies, receipts of remittances have become an important and stable source of funds that exceeds receipts from exports of goods and services or from financial inflows on foreign direct investment. But the quality of statistical remittance data is not high. Remittances are a challenge to measure bec…	Note: Data starting from 2005 are based on the sixth edition of the IMF's Balance of Payments Manual (BPM6).	Basis and definition: The data on remittance flows are based on officially reported data in the IMF Balance of Payments. Each country reports these data according to the IMF Balance of Payments Manual 6. Each country reports these data according to the IMF Balance of Payments Manual 6. Remittances are defined as the sum of two components: (a) “personal transfers” recorded under the “secondary inc…			https://datacatalog.worldbank.org/public-licenses#cc-by
BX.KLT.DINV.CD.WD	CC BY-4.0	Foreign direct investment, net inflows (BoP, current US$)		Foreign direct investment refers to direct investment equity flows in the reporting economy. It is the sum of equity capital, reinvestment of earnings, and other capital. Direct investment is a category of cross-border investment associated with a resident in one economy having control or a significant degree of influence on the management of an enterprise that is resident in another economy. Own…	International Monetary Fund, Balance of Payments database, supplemented by data from the United Nations Conference on Trade and Development and official national sources.	Economic Policy & Debt: Balance of payments: Capital & financial account			Annual		Sum	Data on equity flows are based on balance of payments data reported by the International Monetary Fund (IMF). Foreign direct investment (FDI) data are supplemented by the World Bank staff estimates using data from the United Nations Conference on Trade and Development (UNCTAD) and official national sources. The internationally accepted definition of FDI (from the sixth edition of the IMF's Balanc…	Private financial flows - equity and debt - account for the bulk of development finance. Equity flows comprise foreign direct investment (FDI) and portfolio equity. Debt flows are financing raised through bond issuance, bank lending, and supplier credits.	FDI data do not give a complete picture of international investment in an economy. Balance of payments data on FDI do not include capital raised locally, an important source of investment financing in some developing countries. In addition, FDI data omit nonequity cross-border transactions such as intra-unit flows of goods and services. The volume of global private financial flows reported by the…	Note: Data starting from 2005 are based on the sixth edition of the IMF's Balance of Payments Manual (BPM6).				https://datacatalog.worldbank.org/public-licenses#cc-by
DT.ODA.ALLD.CD	CC BY-4.0	Net official development assistance and official aid received (current US$)	Net official development assistance is disbursement flows (net of repayment of principal) that meet the DAC definition of ODA and are made to countries and territories on the DAC list of aid recipients. Net official aid refers to aid flows (net of repayments) from official donors to countries and territories in part II of the DAC list of recipients: more advanced countries of Central and Eastern …	Net official development assistance (ODA) consists of disbursements of loans made on concessional terms (net of repayments of principal) and grants by official agencies of the members of the Development Assistance Committee (DAC), by multilateral institutions, and by non-DAC countries to promote economic development and welfare in countries and territories in the DAC list of ODA recipients. It in…	Development Assistance Committee of the Organisation for Economic Co-operation and Development, Geographical Distribution of Financial Flows to Developing Countries, Development Co-operation Report, and International Development Statistics database. Data are available online at: https://data-explorer.oecd.org/.	Economic Policy & Debt: Official development assistance			Annual		Sum								https://datacatalog.worldbank.org/public-licenses#cc-by
	Table S1. MetaData from database: World Development Indicators

## Sheet: Table S2
	parameter	value
	SDJLevee	70
	SDJBVP	850
	SDJRPR	400
	SDJMatu1	450
	SDJMatu2	200
	Phyllo	50
	DEVcstr	0
	KRdtPotA	0.4
	KRdtPotB	100
	PPExp	1.00E-05
	SeuilPP	13.6
	PPSens	5
	PPCrit	11
	TBase	11
	TOpt1	32
	TOpt2	36
	TLim	46
	PcReallocFeuille	0.6
	TxConversion	5.5
	TxAssimBVP	1
	TxAssimMatu1	0.9
	TxAssimMatu2	0.7
	ASScstr	0.5
	TxRespMaint	0.01
	AeroTotBase	0.6
	AeroTotPente	9.00E-05
	FeuilAeroBase	0.6
	FeuilAeroPente	-7.50E-05
	TxRealloc	0.6
	TempMaint	25
	KRdtBiom	0
	Edit	-1
	KRespMaintLeaf	0.015
	KRespMaintSheath	0.01
	KRespMaintRoot	0.01
	KRespInternode	0.01
	KRespPanicle	0.01
	KTempMaint	25
	CoefficientQ10	1.5
	KcMax	1.15
	TxRuSurfGermi	0.6
	PFactor	0.55
	SeuilCstrMortality	3
	Kdf	0.5
	PoidsSecGrain	0.028
	TxResGrain	0.5
	VRacLevee	35
	VRacBVP	35
	VRacPSP	35
	VRacRPR	35
	VRacMatu1	25
	VRacMatu2	25
	RootCstr	0
	CoeffRootMassPerVolMax	0.0002
	RootPartitMax	0.5
	SlaMin	0.002
	SlaMax	0.008
	SlaPente	0.35
	AttenMitch	0
	InternodeLengthMax	200
	LeafLengthMax	800
	CoeffLeafDeath	0.03
	CoeffLeafWLRatio	0.08
	RollingBase	0.3
	RollingSens	0.1
	RankLongestLeaf	12
	CoeffInternodeMass	0.01
	CoeffInternodeNum	1.5
	RelMobiliInternodeMax	0.2
	CoeffResCapacityInternode	1
	TilAbility	0.2
	CoeffTillerDeath	0.2
	CoeffPanicleMass	0.1
	PanStructMassMax	3
	CoeffPanSinkPop	10
	KCritSterCold1	15
	KCritSterCold2	10
	KCritSterHeat1	35
	KCritSterHeat2	42
	KCritSterFtsw1	0.5
	KCritSterFtsw2	0.1
	CoeffClump	0.002
	HaunCritTillering	3
	IcTillering	0.5
	RelPhylloPhaseStemElong	0.5
	TempSLA	0
	Table S2. parameters used in the SARRA-O crop simulation model

## Sheet: Table S3
MilF4
	Series Name	Series Code	With 1999	Without 1999
	Population, total	SP,POP,TOTL	0.155539	0.294193
	Population growth (annual %)	SP,POP,GROW	0.0618883	0.0865562
	Surface area (sq. km)	AG,SRF,TOTL,K2	NA	NA
	Population density (people per sq. km of land area)	EN,POP,DNST	0.155539	0.294193
	Poverty headcount ratio at national poverty lines (% of population)	SI,POV,NAHC	NA	NA
	Poverty headcount ratio at $2.15 a day (2017 PPP) (% of population)	SI,POV,DDAY	-0.510349	-0.510349
	GNI, Atlas method (current US$)	NY,GNP,ATLS,CD	0.0995429	0.258909
	GNI per capita, Atlas method (current US$)	NY,GNP,PCAP,CD	0.0236126	0.207465
	GNI, PPP (current international $)	NY,GNP,MKTP,PP,CD	0.151628	0.295521
	GNI per capita, PPP (current international $)	NY,GNP,PCAP,PP,CD	0.1405	0.2946
	Income share held by lowest 20%	SI,DST,FRST,20	0.641971	0.641971
	Life expectancy at birth, total (years)	SP,DYN,LE00,IN	0.14051	0.268794
	Fertility rate, total (births per woman)	SP,DYN,TFRT,IN	-0.150016	-0.295279
	Adolescent fertility rate (births per 1,000 women ages 15-19)	SP,ADO,TFRT	-0.151251	-0.294167
	Contraceptive prevalence, any method (% of married women ages 15-49)	SP,DYN,CONU,ZS	0.0567796	-0.0797499
	Births attended by skilled health staff (% of total)	SH,STA,BRTC,ZS	-0.183552	0.213477
	Mortality rate, under-5 (per 1,000 live births)	SH,DYN,MORT	-0.169585	-0.287265
	Prevalence of underweight, weight for age (% of children under 5)	SH,STA,MALN,ZS	-0.143759	-0.660825
	Immunization, measles (% of children ages 12-23 months)	SH,IMM,MEAS	0.115455	0.255103
	Primary completion rate, total (% of relevant age group)	SE,PRM,CMPT,ZS	0.0697051	0.219113
	School enrollment, primary (% gross)	SE,PRM,ENRR	0.0998815	0.254182
	School enrollment, secondary (% gross)	SE,SEC,ENRR	-0.0166495	0.123628
	School enrollment, primary and secondary (gross), gender parity index (GPI)	SE,ENR,PRSC,FM,ZS	0.0530898	0.171945
	Prevalence of HIV, total (% of population ages 15-49)	SH,DYN,AIDS,ZS	0.0103958	-0.182309
	Forest area (sq. km)	AG,LND,FRST,K2	-0.235247	-0.294161
	Terrestrial and marine protected areas (% of total territorial area)	ER,PTD,TOTL,ZS	0.337428	0.337428
	Annual freshwater withdrawals, total (% of internal resources)	ER,H2O,FWTL,ZS	0.173197	0.304359
	Urban population growth (annual %)	SP,URB,GROW	0.0681121	-0.0804215
	Energy use (kg of oil equivalent per capita)	EG,USE,PCAP,KG,OE	-0.0709649	-0.0229055
	Electric power consumption (kWh per capita)	EG,USE,ELEC,KH,PC	-0.277958	-0.142816
	GDP (current US$)	NY,GDP,MKTP,CD	0.10549	0.270879
	GDP growth (annual %)	NY,GDP,MKTP,KD,ZG	-0.237886	-0.0884498
	Inflation, GDP deflator (annual %)	NY,GDP,DEFL,KD,ZG	-0.225073	-0.277383
	Agriculture, forestry, and fishing, value added (% of GDP)	NV,AGR,TOTL,ZS	0.294067	0.325402
	Industry (including construction), value added (% of GDP)	NV,IND,TOTL,ZS	-0.313119	-0.262905
	Exports of goods and services (% of GDP)	NE,EXP,GNFS,ZS	-0.110051	-0.205327
	Imports of goods and services (% of GDP)	NE,IMP,GNFS,ZS	0.00284208	0.098287
	Gross capital formation (% of GDP)	NE,GDI,TOTL,ZS	0.0249704	0.155815
	Revenue, excluding grants (% of GDP)	GC,REV,XGRT,GD,ZS	NA	NA
	Time required to start a business (days)	IC,REG,DURS	0.0653325	0.0653325
	Domestic credit provided by financial sector (% of GDP)	FS,AST,DOMS,GD,ZS	NA	NA
	Tax revenue (% of GDP)	GC,TAX,TOTL,GD,ZS	NA	NA
	Military expenditure (% of GDP)	MS,MIL,XPND,GD,ZS	0.0296064	0.0582616
	Mobile cellular subscriptions (per 100 people)	IT,CEL,SETS,P2	0.120257	0.262067
	High-technology exports (% of manufactured exports)	TX,VAL,TECH,MF,ZS	0.24686	0.24686
	Merchandise trade (% of GDP)	TG,VAL,TOTL,GD,ZS	0.0068547	0.0509292
	Net barter terms of trade index (2015 = 100)	TT,PRI,MRCH,XD,WD	-0.0172772	0.165388
	External debt stocks, total (DOD, current US$)	DT,DOD,DECT,CD	0.174129	0.26985
	Total debt service (% of exports of goods, services and primary income)	DT,TDS,DECT,EX,ZS	-0.189743	-0.174915
	Net migration	SM,POP,NETM	-0.154629	-0.119256
	Personal remittances, received (current US$)	BX,TRF,PWKR,CD,DT	0.121361	0.248554
	Foreign direct investment, net inflows (BoP, current US$)	BX,KLT,DINV,CD,WD	0.0358263	0.156728
	Net official development assistance and official aid received (current US$)	DT,ODA,ALLD,CD	0.09088	0.244588
	Data from database: World Development Indicators
	Last Updated: 01/28/2025
	Table S3. Relationships between Development indicators and simulated crop yield at the national level. Correlation between Development Indicators and simulated crop yield of the previous year with and without including the year 1999. Significant values at the 1% level are shown in bold.
